# Supplementary material for: Synthesis and Characterization of PEGylated Liposomes and Nanostructured Lipid Carriers with Entrapped Bioactive Triterpenoids: Comparative Fingerprints and Quantification by UHPLC-QTOF-ESI+-MS, ATR-FTIR Spectroscopy, and HPLC-DAD
Source: Pharmaceuticals (Basel). 2024 Dec 31;18(1):33. doi: 10.3390/ph18010033 (PMC11768173; doi:10.3390/ph18010033)
Supplement: Supplementary file 1 [file pharmaceuticals-18-00033-s001.zip]

Archive with 3 entries (3 files):
- Suppl. file S2  FTIR comp free,  Lipo si NLC in sol vs  evap.pdf
- Suppl. file S3  Calibration curves FTIR for free molecules AB and B.pdf
- Suppl.File S1 Calibration curve HPLC-DAD.pdf
